# Supplementary material for: Functional Role of the RNA-Binding Protein Rbm24a and Its Target sox2 in Microphthalmia
Source: Biomedicines. 2021 Jan 21;9(2):100. doi: 10.3390/biomedicines9020100 (PMC7909789; doi:10.3390/biomedicines9020100)
Supplement: Supplementary file 1 [file biomedicines-09-00100-s001.zip]

Archive with 1 entries (1 files):
- Supplemental v1.docx
